# Supplementary material for: Alterations in Circulating Bile Acids in Metabolic Dysfunction-Associated Steatotic Liver Disease: A Systematic Review and Meta-Analysis
Source: Biomolecules. 2023 Sep 6;13(9):1356. doi: 10.3390/biom13091356 (PMC10526305; doi:10.3390/biom13091356)
Supplement: Supplementary file 1 [file biomolecules-13-01356-s001.zip]

Archive with 1 entries (1 files):
- biomolecules-2576257-supplementary.pdf
